# Supplementary material for: Association between the onset age of puberty and parental height
Source: PLoS One. 2019 Jan 25;14(1):e0211334. doi: 10.1371/journal.pone.0211334 (PMC6347184; doi:10.1371/journal.pone.0211334)
Supplement: S1 Dataset — (XLSX) [file pone.0211334.s001.xlsx]

## Sheet: Israeli boys
id	onset age of puberty	height-SDS at onset age of puberty	height gap SDS	BMI-SDS	BMI percentile	target height SDS
1	8.8	-0.6	1.60867	N/A	N/A	-2.20867
2	9	1.89	3.21584	N/A	N/A	-1.32584
3	9.5	0.69	1.37379	1.7	96	-0.683788
4	9.5	2.33	2.29148	N/A	N/A	0.0385233
5	9.9	-1.5	0.604334	N/A	N/A	-2.10433
6	9.9	-0.33	1.79841	2.04	98	-2.12841
7	10	-0.63	0.872408	0.67	75	-1.50241
8	10.25	1.78	0.698138	N/A	N/A	1.08186
9	10.4	2.16	0.757111	N/A	N/A	1.40289
10	10.5	-0.83	0.495843	1.76	96	-1.32584
11	10.75	-2.41	-0.642745	N/A	N/A	-1.76726
12	10.8	-2.47	0.252311	-1.25	11	-2.72231
13	10.8	-0.26	1.00966	0.12	55	-1.26966
14	11	-2.82	-0.129791	N/A	N/A	-2.69021
15	11	-1.4	0.166613	N/A	N/A	-1.56661
16	11	-0.69	0.354944	1.89	97	-1.04494
17	11	1.15	1.11148	2.2	99	0.0385233
18	11.01	0	-0.0385233	N/A	N/A	0.0385233
19	11.1	-2.42	-0.901541	-0.05	48	-1.51846
20	11.35	-1.88	0.489181	N/A	N/A	-2.36918
21	11.4	0	1.16533	1.92	97	-1.16533
22	11.45	0.96	1.00173	N/A	N/A	-0.0417335
23	11.5	-1.62	-0.0533868	N/A	N/A	-1.56661
24	11.5	-1.59	0.145152	N/A	N/A	-1.73515
25	11.5	-1.89	0.158154	N/A	N/A	-2.04815
26	11.5	-1.31	0.33687	N/A	N/A	-1.64687
27	11.7	-2.86	-1.85518	N/A	N/A	-1.00482
28	11.74	-2.52	-1.51518	N/A	N/A	-1.00482
29	11.8	-2.8	-1.55441	N/A	N/A	-1.24559
30	11.8	-3.48	0.0930337	N/A	N/A	-3.57303
31	11.8	-0.33	0.474173	1.76	96	-0.804173
32	12	-2.09	-0.44313	-0.34	37	-1.64687
33	12	-1.83	-0.383772	N/A	N/A	-1.44623
34	12	-1.83	-0.383772	N/A	N/A	-1.44623
35	12	-2.7	0.0223114	-1.28	10	-2.72231
36	12	-1.7	0.0672552	N/A	N/A	-1.76726
37	12	-1.47	0.257127	2.09	98	-1.72713
38	12.2	-1.95	-0.864928	1.2	89	-1.08507
39	12.2	-2.35	-0.46236	0.13	55	-1.88764
40	12.2	-2.93	0.000979133	N/A	N/A	-2.93098
41	12.2	-0.35	0.29366	-0.04	48	-0.64366
42	12.3	-1.9	-0.333387	N/A	N/A	-1.56661
43	12.3	-1.79	-0.0628732	N/A	N/A	-1.72713
44	12.3	-1.95	-0.0463082	N/A	N/A	-1.90369
45	12.3	0.54	0.902761	N/A	N/A	-0.362761
46	12.44	-2.92	-0.189663	N/A	N/A	-2.73034
47	12.5	1.01	-0.513274	N/A	N/A	1.52327
48	12.5	-4.11	-0.0554254	-1.38	8	-4.05457
49	12.6	-2.6	-0.415409	N/A	N/A	-2.18459
50	12.6	-3.78	-0.3113	-0.62	27	-3.4687
51	12.7	-2.91	-1.17485	-1.55	6	-1.73515
52	12.7	-2.41	-0.442103	N/A	N/A	-1.9679
53	12.8	-1.59	-0.464799	-0.76	22	-1.1252
54	12.8	-1.71	-0.263772	N/A	N/A	-1.44623
55	12.8	-2.42	-0.171204	-1.68	5	-2.2488
56	12.8	-1.7	-0.133387	-1.07	14	-1.56661
57	12.8	-1.39	4.81541e-05	-0.17	43	-1.39005
58	12.8	-0.73	0.435329	N/A	N/A	-1.16533
59	12.9	-1.88	-0.4739	N/A	N/A	-1.4061
60	13	-0.61	-0.648523	-1.5	7	0.0385233
61	13	-0.86	-0.497239	-0.09	47	-0.362761
62	13	-1.9	-0.213002	N/A	N/A	-1.687
63	13	-3.22	-0.0482504	N/A	N/A	-3.17175
64	13	-0.24	0.0826324	N/A	N/A	-0.322632
65	13	-2.06	0.309181	N/A	N/A	-2.36918
66	13.1	-1.21	0.115843	N/A	N/A	-1.32584
67	13.2	-2.81	-0.801974	N/A	N/A	-2.00803
68	13.2	-3.28	-0.790433	-0.32	38	-2.48957
69	13.2	-2.62	-0.170562	N/A	N/A	-2.44944
70	13.25	-2.78	-0.491075	N/A	N/A	-2.28892
71	13.3	-3.03	-0.339791	-1.87	3	-2.69021
72	13.3	-1.52	0.455923	N/A	N/A	-1.97592
73	13.4	-1.99	-0.543772	N/A	N/A	-1.44623
74	13.43	-1.66	-0.486645	N/A	N/A	-1.17335
75	13.5	-1.43	-0.946854	N/A	N/A	-0.483146
76	13.5	-2.55	-0.702488	N/A	N/A	-1.84751
77	13.5	-3.46	-0.649406	0.64	74	-2.81059
78	13.5	0.97	-0.593403	N/A	N/A	1.5634
79	13.5	-3.31	-0.499406	N/A	N/A	-2.81059
80	13.5	-2.52	-0.431717	-1.5	7	-2.08828
81	13.5	-2.17	-0.0977689	N/A	N/A	-2.07223
82	13.5	-0.41	0.137352	N/A	N/A	-0.547352
83	13.6	-2.01	-0.226693	0.28	61	-1.78331
84	13.7	-1.79	-1.90878	N/A	N/A	0.11878
85	13.7	-1.98	-1.37647	-1.3	10	-0.603531
86	13.7	-3.14	-0.955409	N/A	N/A	-2.18459
87	13.75	-2.16	-1.39596	N/A	N/A	-0.764045
88	13.75	-1.92	-0.754671	2.61	100	-1.16533
89	13.8	-2.42	-1.31888	-1.45	7	-1.10112
90	13.8	-2.56	-1.03352	N/A	N/A	-1.52648
91	13.8	-2.14	-0.19618	-0.35	36	-1.94382
92	13.8	-2.64	-0.150433	N/A	N/A	-2.48957
93	13.8	-2.38	0.310209	1.78	96	-2.69021
94	13.9	-3.09	-1.44313	N/A	N/A	-1.64687
95	13.9	-0.01	-0.209037	N/A	N/A	0.199037
96	13.9	-1.06	0.0250722	N/A	N/A	-1.08507
97	13.93	-2.39	-0.863515	N/A	N/A	-1.52648
98	14	-3.62	-1.97313	N/A	N/A	-1.64687
99	14	-3.62	-1.97313	N/A	N/A	-1.64687
100	14	-2.5	-1.75201	N/A	N/A	-0.747994
101	14	-3.39	-0.780048	N/A	N/A	-2.60995
102	14	-1.68	-0.354157	N/A	N/A	-1.32584
103	14	-2.89	0.16939	N/A	N/A	-3.05939
104	14.2	-2.39	-1.62596	N/A	N/A	-0.764045
105	14.2	-1.18	-0.777111	N/A	N/A	-0.402889
106	14.46	-2.4	-0.953772	N/A	N/A	-1.44623
107	14.5	-2.27	-1.66647	N/A	N/A	-0.603531
108	14.5	-2.01	-1.56698	-2.59	0	-0.443018
109	14.5	-1.11	-1.06827	N/A	N/A	-0.0417335
110	14.6	-2.64	-0.75236	-0.08	47	-1.88764

## Sheet: Israeli girls
id	onset age of puberty	height-SDS at onset age of puberty	height gap SDS	BMI SDS	BMI percentile	target height
1	8.9	-3.56	-0.775947	-1.1	14	-2.78405
2	11.5	-2.54	-0.0466445	-3.05	0	-2.49336
3	11	-1.72	-0.447575	-3.21	0	-1.27243
4	9.5	-1.62	-0.438937	-1.73	4	-1.18106
5	9.7	-2.86	0.0154153	-0.57	28	-2.87542
6	8.3	-1.42	-0.321993	-0.26	40	-1.09801
7	7.8	-1.2	0.3299	0.09	54	-1.5299
8	10.5	-1.98	-0.0514286	-1.63	5	-1.92857
9	10	-2.54	-0.65	-1.97	2	-1.89
10	10.8	-2.44	-0.594485	-1.38	8	-1.84551
11	9.8	-1.75	0.303156	-0.97	17	-2.05316
12	7	0.42	2.2406	0.09	54	-1.8206
13	10.5	-1.82	-0.36485	-1.46	7	-1.45515
14	9.5	-1.56	0.4101	-0.67	25	-1.9701
15	10	-1.13	-0.5	-1.68	5	-0.63
16	11	-2.03	-0.5001	-1.42	8	-1.5299
17	10.7	-2.17	0.522691	-0.93	18	-2.69269
18	11	-0.64	-0.704784	-2.35	1	0.0647841
19	7	1.27	1.55405	0.24	59	-0.284053
20	12	-2.69	0.152193	-1.22	11	-2.84219
21	11	-0.32	-0.0110299	-2.42	1	-0.30897
22	10.8	-1.41	-0.602691	-0.99	16	-0.807309
23	7.3	0.17	1.26801	0.9	81	-1.09801
24	7.3	0.46	1.81	0.62	73	-1.35
25	10.8	-2.97	-0.0447508	0.36	64	-2.92525
26	8.5	0.3	0.650498	0.19	57	-0.350498
27	12	-1.11	-0.825947	-1.63	5	-0.284053
28	11.5	-2.33	-0.459568	-0.27	39	-1.87043
29	12	-1.88	0.380797	-0.95	17	-2.2608
30	6.4	1.12	2.96551	1.62	95	-1.84551
31	11.75	-1.55	-0.236047	-2.67	0	-1.31395
32	11.1	-2.13	-0.284485	0.04	52	-1.84551
33	12.1	-0.95	-0.848671	-1.43	8	-0.101329
34	12.15	-2.09	-0.742824	-1.05	15	-1.34718
35	12.5	-1.41	-0.694053	-1.35	9	-0.715947
36	13.1	-2.18	-0.376013	-1.31	9	-1.80399
37	10	-1.34	0.36	0.35	64	-1.7
38	8	-0.86	0.6699	1.46	93	-1.5299
39	11	-2.06	-0.33907	-0.12	45	-1.72093
40	11.5	-1.61	-0.511993	-0.24	40	-1.09801
41	11	-2.69	-0.26309	0.65	74	-2.42691
42	7.4	-0.25	1.72841	1.74	96	-1.97841
43	9.2	-0.18	0.96	0.62	73	-1.14
44	9.4	0.27	0.479302	0.2	58	-0.209302
45	7.6	-0.13	1.79857	1.66	95	-1.92857
46	12.25	-0.89	-0.33186	-1.55	6	-0.55814
47	7.8	-0.4	1.2711	1.71	96	-1.6711
48	9	0.24	0.349635	0.64	74	-0.109635
49	7.2	2.14	2.32439	1.21	89	-0.184385
50	8	1.89	1.9498	0.83	80	-0.0598007
51	9.3	-1.81	-0.961163	1.61	95	-0.848837
52	7.1	2.38	2.4315	1.44	92	-0.051495
53	7.4	0.41	2.83691	2	98	-2.42691
54	9.5	-2.35	-1.50116	1.86	97	-0.848837
55	11	-2.08	-0.649767	1.14	87	-1.43023
56	8	0.24	0.906113	1.83	97	-0.666113
57	7.3	2.02	2.3705	1.77	96	-0.350498
58	7.5	2.41	2.06282	2	98	0.347176
59	10.3	0.35	0.991196	1.99	98	-0.641196
60	8.5	1.31	1.0791	2.47	99	0.230897
61	7.8	-1.63	-0.1001	N/A	N/A	-1.5299
62	10	-1.36	0.0702326	N/A	N/A	-1.43023
63	7	1.51	1.52827	N/A	N/A	-0.0182724
64	6.5	2.57	2.25605	N/A	N/A	0.313953
65	6	0.86	1.74206	N/A	N/A	-0.88206
66	10	-2.41	-1.41166	N/A	N/A	-0.998339
67	13	-2.62	-1.14824	N/A	N/A	-1.47176
68	12.2	-1.09	-0.623223	N/A	N/A	-0.466777
69	11.5	-1.24	-0.283189	N/A	N/A	-0.956811
70	11.25	-0.11	-0.0086711	N/A	N/A	-0.101329
71	8.2	1.46	1.31216	N/A	N/A	0.147841
72	7.5	0.55	1.48189	N/A	N/A	-0.931894
73	7.5	-0.23	1.53246	N/A	N/A	-1.76246
74	7.4	0.62	1.55189	N/A	N/A	-0.931894
75	7.8	0.87	1.63578	N/A	N/A	-0.765781
76	8	0.95	1.96495	N/A	N/A	-1.01495
77	6.5	1.15	2.08189	N/A	N/A	-0.931894
78	6.6	1.31	2.109	N/A	N/A	-0.799003
79	7	1.46	2.52478	N/A	N/A	-1.06478
80	9	0.24	1.33801	N/A	N/A	-1.09801
81	12	-1.56	-0.711163	N/A	N/A	-0.848837
82	11	-1.74	-0.110432	N/A	N/A	-1.62957
83	10.7	-0.76	-0.0689701	N/A	N/A	-0.69103
84	10.75	-1.8	0.402658	N/A	N/A	-2.20266
85	7.8	-0.48	0.950233	N/A	N/A	-1.43023
86	7.1	1.87	2.77698	N/A	N/A	-0.906977

## Sheet: Polish boys
id	onset age of puberty	height SDS at onset age of puberty	height gap SDS	BMI SDS	BMI percentile	target height SDS
1	11.8	-1.83	-0.190904	1.55477	94	-1.6391
2	13.89	0.81	2.21393	-0.331853	37	-1.40393
3	11.44	1.33	2.08627	-0.841621	20	-0.756271
4	11.39	0.59	0.942187	0.253347	60	-0.352187
5	11.39	0.68	1.03219	0.253347	60	-0.352187
6	11.54	-1.28	0.353497	-0.0501536	48	-1.6335
7	12.89	-0.91	0.1561	-0.582842	28	-1.0661
8	12.09	-2.09	0.216348	-0.439913	33	-2.30635
9	13.14	-1.33	-1.17192	-1.22653	11	-0.158078
10	13.29	-1.06	-0.312128	-1.64485	5	-0.747872
11	11.34	-0.15	0.437359	-1.17499	12	-0.587359
12	10.7	0.39	1.61941	1.55477	94	-1.22941
13	12.3	-0.11	1.31072	0.150969	56	-1.42072
14	9.99	0.64	1.62864	0.279319	61	-0.988643
15	11.84	0.85	1.66973	-1.34076	9	-0.81973
16	12.5	0.71	1.52973	-1.17499	12	-0.81973
17	10.29	0.22	1.55767	-0.0501536	48	-1.33767
18	14.3	-0.54	0.697812	-1.47579	7	-1.23781
19	12.79	-0.89	-0.0534719	-1.64485	5	-0.836528
20	12.5	-2.52	0.522657	1.64485	95	-3.04266
21	10.84	-1.32	-0.184842	-0.0752699	47	-1.13516
22	11.94	-0.95	1.02412	0.877896	81	-1.97412
23	12.4	-0.25	-0.149782	0.806421	79	-0.100218
24	13.5	0.15	0.980929	0	50	-0.830929
25	11.19	-0.43	0.979524	0.67449	75	-1.40952
26	13.94	-1.34	-0.999011	-0.305481	38	-0.340989
27	11.39	0.37	1.4697	-0.305481	38	-1.0997
28	11.7	0.56	2.45666	-0.994458	16	-1.89666
29	12.1	-0.91	0.737495	-0.582842	28	-1.6475
30	10.99	-0.5	1.15869	-0.176374	43	-1.65869
31	11.04	-0.09	0.663472	0.100434	54	-0.753472
32	11.44	-0.12	2.51297	-0.706303	24	-2.63297
33	13.54	-1.19	-0.206957	-1.64485	5	-0.983043
34	14	-0.75	0.56247	0.150969	56	-1.31247
35	13.44	-0.91	0.40247	0.125661	55	-1.31247
36	12.79	-1.37	1.24898	-0.877896	19	-2.61898
37	10.99	0	0.260732	-0.412463	34	-0.260732
38	13.89	-3.11	-1.13308	-1.08032	14	-1.97692
39	13.09	-1.37	-1.19512	-0.806421	21	-0.174876
40	12.09	1.04	3.49846	0.125661	55	-2.45846
41	10.64	-1.04	-1.44092	-0.915365	18	0.40092
42	14.44	-0.85	-0.51741	-1.64485	5	-0.33259
43	11.44	-0.23	1.16833	0.227545	59	-1.39833
44	10.94	0.55	2.60438	-0.253347	40	-2.05438
45	10.59	-0.86	-0.186785	0.279319	61	-0.673215
46	12.24	-2.16	-0.781272	-1.03643	15	-1.37873
47	11.74	-1.83	-1.22864	1.28155	90	-0.601357
48	10.99	-0.31	1.34309	-0.0250689	49	-1.65309
49	12.59	0.08	0.418189	0.738847	77	-0.338189
50	11.99	-3.16	-0.784594	-0.954165	17	-2.37541
51	10.39	-0.82	1.99029	-0.67449	25	-2.81029
52	11.59	0.26	1.09653	-0.253347	40	-0.836528
53	14.29	-0.49	0.689953	0.467699	68	-1.17995
54	12.24	-1.3	0.270038	0.100434	54	-1.57004
55	11.19	0.95	1.53176	0.467699	68	-0.581759
56	13.64	-3.14	-0.578883	-1.28155	10	-2.56112
57	12.84	-0.19	-1.05846	-0.582842	28	0.868463
58	10.44	0.03	0.451246	-0.467699	32	-0.421246
59	12.99	-0.28	0.548129	0.524401	70	-0.828129
60	11.14	-0.38	0.614242	0.439913	67	-0.994242
61	10.44	0.19	1.01253	-0.467699	32	-0.82253
62	12.29	-0.95	0.680697	0.954165	83	-1.6307
63	11.59	-0.7	-0.42527	0.358459	64	-0.27473
64	13.39	-0.24	1.24698	0.467699	68	-1.48698
65	13.39	-0.55	0.278129	-1.64485	5	-0.828129
66	10.64	0.49	1.07736	-0.0250689	49	-0.587359
67	10.49	-0.62	1.50904	0.150969	56	-2.12904
68	10.84	-0.96	-0.619011	-0.253347	40	-0.340989
69	11.99	1.05	1.46285	1.08032	86	-0.412847
70	12	-0.76	0.815637	-0.612813	27	-1.57564
71	11.89	-0.79	0.201442	-1.47579	7	-0.991442
72	11.59	-0.12	0.278848	-1.08032	14	-0.398848
73	10.69	-2.02	0.109036	-0.643345	26	-2.12904
74	10.14	0.22	0.807359	1.03643	85	-0.587359
75	11.19	-0.6	0.4633	-0.0752699	47	-1.0633
76	11.19	0.11	0.935329	-1.22653	11	-0.825329
77	12.04	-0.28	0.376417	-1.17499	12	-0.656417
78	13.39	-1.79	0.422093	-0.467699	32	-2.21209
79	11.89	-0.96	-0.283986	-1.34076	9	-0.676014
80	13.04	-1.05	0.196211	-0.915365	18	-1.24621
81	11.54	-0.44	1.35961	0.67449	75	-1.79961
82	12.04	-1.11	-0.511443	-0.954165	17	-0.598557
83	9.59	1.64	2.87781	0.738847	77	-1.23781
84	12.99	-2.18	-0.942188	-0.358459	36	-1.23781
85	11.14	-1.28	1.18406	-0.467699	32	-2.46406
86	11.29	0.75	1.10219	-1.12639	13	-0.352187
87	12.04	-0.71	0.212384	1.34076	91	-0.922384
88	13.29	1.39	1.50142	-1.55477	6	-0.111417
89	14.14	-1.1	0.395381	-1.22653	11	-1.49538
90	10.74	-3.46	-1.88436	-1.55477	6	-1.57564
91	10.09	-0.03	1.19941	1.03643	85	-1.22941
92	11.74	-0.31	1.42055	0.358459	64	-1.73055
93	11.6	0.32	1.71833	-1.47579	7	-1.39833
94	11.24	0.09	0.840672	0.227545	59	-0.750672
95	13.04	-0.21	0.540672	-0.915365	18	-0.750672
96	13.34	-0.85	0.124644	-0.49585	31	-0.974644
97	12.69	-0.25	0.76104	-0.331853	37	-1.01104
98	11.44	0.01	1.40833	-0.201893	42	-1.39833
99	12.59	-0.11	1.19127	-0.0250689	49	-1.30127
100	10.74	0.72	2.43935	0.358459	64	-1.71935
101	13.1	-1.15	0.336982	-1.34076	9	-1.48698
102	9.89	-0.54	0.683814	-1.64485	5	-1.22381
103	13.79	-0.67	0.169328	-0.305481	38	-0.839328
104	11.89	-1.2	1.1838	-0.67449	25	-2.3838
105	13.14	-3.08	-0.369568	-0.0250689	49	-2.71043
106	12.34	-1.36	0.112983	-0.772193	22	-1.47298
107	13.59	-1.36	0.132581	0.612813	73	-1.49258
108	9.89	1.08	1.50964	0.412463	66	-0.429645
109	13	-2.29	-1.11845	-0.38532	35	-1.17155
110	10.09	0.77	1.68399	0.524401	70	-0.913985
111	11.79	0.46	1.04456	0.100434	54	-0.584559
112	13.34	-1.87	-0.884157	-1.47579	7	-0.985843
113	11.34	-1.02	-0.805929	-0.67449	25	-0.214071
114	11.44	-0.06	1.65375	-0.806421	21	-1.71375
115	10.99	-0.88	1.99095	-1.34076	9	-2.87095
116	11.39	-0.92	1.14838	-0.467699	32	-2.06838
117	12.25	-1.5	-0.970501	-1.17499	12	-0.529499
118	11.99	-0.94	0.721494	0.0501536	52	-1.66149
119	12.24	-0.19	-0.330552	0.643345	74	0.140552
120	12.34	-1.85	1.1124	-1.17499	12	-2.9624
121	12.09	-1.57	-0.326589	-1.64485	5	-1.24341
122	12.14	0.55	1.6273	1.55477	94	-1.0773
123	13.3	0.74	0.189765	-1.08032	14	0.550235
124	12.34	0.15	1.38781	0.0752699	53	-1.23781
125	11.79	0.01	1.24781	-0.582842	28	-1.23781
126	9.94	0.4	1.63781	0.553385	71	-1.23781
127	9.99	-1.75	0.628206	-1.64485	5	-2.37821
128	12.64	-1.48	0.170295	0.176374	57	-1.65029
129	12.29	-1.6	0.307863	-0.125661	45	-1.90786
130	11.59	0.93	2.0101	-0.100434	46	-1.0801
131	11.39	-0.76	0.555269	-0.994458	16	-1.31527
132	12.4	-0.64	1.25946	1.03643	85	-1.89946
133	12.59	-1.87	-0.219705	-0.553385	29	-1.65029
134	10.59	-0.95	0.858009	0.0752699	53	-1.80801
135	12.49	0.76	2.00061	0.467699	68	-1.24061
136	11.78	-2.66	-1.09556	0.612813	73	-1.56444
137	13.19	-0.56	-0.365527	-0.954165	17	-0.194473
138	12.19	-0.46	1.27615	0.227545	59	-1.73615
139	13.69	-1.92	-1.09187	0.612813	73	-0.828129
140	11.04	1.69	1.30868	-0.412463	34	0.381323
141	10.19	0.15	1.86375	0.279319	61	-1.71375
142	12.29	-0.52	0.0701583	0.125661	55	-0.590158
143	12.14	0.12	2.32649	-0.994458	16	-2.20649
144	11.39	-0.95	1.02412	-0.877896	19	-1.97412
145	13.39	-1.69	-0.612701	-1.47579	7	-1.0773
146	9.89	-1.59	0.865663	0.524401	70	-2.45566
147	10.8	0.12	1.51273	-1.64485	5	-1.39273
148	10.94	-0.91	0.40247	-0.806421	21	-1.31247
149	11.09	-1.43	-0.335904	-0.439913	33	-1.0941
150	11.74	-1.05	-0.213472	-0.253347	40	-0.836528
151	11.69	-0.71	0.54181	-0.612813	27	-1.25181
152	11.89	-0.68	1.11961	0.305481	62	-1.79961
153	13.14	-1.46	1.41374	-0.412463	34	-2.87374
154	11.59	1.4	2.28319	-0.358459	36	-0.883189
155	10.74	0.92	0.851306	0.738847	77	0.0686942
156	12.5	0.01	0.666417	-1.47579	7	-0.656417
157	11.44	-0.99	0.342067	-0.738847	23	-1.33207
158	11.44	-0.21	1.35724	0.467699	68	-1.56724
159	11.64	-0.77	0.722581	-0.0501536	48	-1.49258
160	12.29	-1.3	0.341896	0.227545	59	-1.6419
161	12.34	-1.11	0.122213	-1.34076	9	-1.23221
162	14.04	-2.18	-1.01685	-0.0501536	48	-1.16315
163	11.99	0.73	1.38642	-0.582842	28	-0.656417
164	12.39	0.23	1.70298	-1.64485	5	-1.47298
165	12.69	-2.74	-1.82881	-1.12639	13	-0.911186
166	11.14	-0.69	1.12081	-0.176374	43	-1.81081
167	12.49	-1.75	-0.833215	0.0501536	52	-0.916785
168	13.94	-2.02	-1.19467	0.227545	59	-0.825329
169	13.6	-0.28	1.61666	-1.40507	8	-1.89666
170	12.79	-2.53	-1.13727	-0.994458	16	-1.39273
171	10.69	-1.22	-0.557984	-0.524401	30	-0.662016
172	10.74	-0.81	-0.147984	-0.38532	35	-0.662016
173	10.69	-1.08	-1.32321	0.176374	57	0.243206

## Sheet: Polish girls
id	onset age of puberty	height SDS at onset age of puberty	height gap SDS	BMI SDS	BMI percentile	target height SDS
1	10.03	-0.18	-0.331751	-1.64485	5	0.151751
2	8.69	-0.86	0.389011	0	50	-1.24901
3	9.19	0.66	0.826477	-1.34076	9	-0.166477
4	9.89	-0.21	1.34324	-1.12639	13	-1.55324
5	9.69	-1.87	-0.632188	-0.612813	27	-1.23781
6	9.3	-0.4	0.61104	0.150969	56	-1.01104
7	9.19	0.97	0.80985	0	50	0.16015
8	10.29	-0.52	0.878326	-1.55477	6	-1.39833
9	11.2	-1.32	-0.00473067	-1.64485	5	-1.31527
10	10.29	0.25	1.3273	-0.412463	34	-1.0773
11	9.79	-1.61	0.533034	-0.125661	45	-2.14303
12	8.54	-0.98	0.664696	-0.524401	30	-1.6447
13	8.59	-0.84	1.46355	0.738847	77	-2.30355
14	11.29	-1.24	0.166725	0.253347	60	-1.40672
15	10.69	-2.57	-0.188995	-0.150969	44	-2.38101
16	10.88	1.14	2.05119	-1.47579	7	-0.911186
17	10.04	-1.59	0.378523	-0.0250689	49	-1.96852
18	10.24	-0.4	0.763155	1.55477	94	-1.16315
19	11.09	-1.56	-0.00116055	-0.877896	19	-1.55884
20	8.89	-0.21	0.958754	1.12639	87	-1.16875
21	10.33	-1.49	-0.4239	-2.05375	2	-1.0661
22	9.44	-1.57	0.0802949	0.201893	58	-1.65029
23	10.29	-2.35	-0.384277	-0.706303	24	-1.96572
24	9.38	0.19	0.195963	-2.32635	1	-0.00596327
25	10.69	-1.65	-0.0911606	-1.64485	5	-1.55884
26	9.54	-1.68	0.944575	-0.67449	25	-2.62458
27	8.59	-1.35	0.718377	0.772193	78	-2.06838
28	10.28	-0.66	0.924036	-1.12639	13	-1.58404
29	9.79	-1.61	0.43598	-1.55477	6	-2.04598
30	8.94	-3	-1.42716	-0.100434	46	-1.57284
31	9.89	-0.41	0.741956	-0.331853	37	-1.15196
32	10.09	-0.8	0.617923	-1.64485	5	-1.41792
33	9.69	-1.75	0.381836	-0.553385	29	-2.13184
34	10.09	-0.93	-0.583412	-1.17499	12	-0.346588
35	9.44	-0.39	0.847812	0.994458	84	-1.23781
36	9.89	0.83	1.99875	-0.524401	30	-1.16875
37	9.69	-1.43	0.458266	-0.738847	23	-1.88827
38	10.54	-1.59	-0.518301	-0.915365	18	-1.0717
39	10.89	-0.48	0.907127	-1.08032	14	-1.38713
40	9.24	-0.87	0.273557	-1.22653	11	-1.14356
41	9.69	-0.7	-0.12104	-0.467699	32	-0.57896
42	9.49	-0.9	-0.237984	-1.12639	13	-0.662016
43	10.79	-0.72	-0.370612	-1.34076	9	-0.349388
44	10.59	-0.76	0.826836	-0.841621	20	-1.58684
45	9.69	0.5	0.763532	-0.125661	45	-0.263532
46	8.99	-1.63	0.991776	0.0501536	52	-2.62178
47	9	-0.57	0.163874	1.55477	94	-0.733874
48	10.38	-0.4	0.505586	-1.64485	5	-0.905586
49	9.79	-2.28	0.430432	0.915365	82	-2.71043
50	10.03	-0.77	0.456614	-0.582842	28	-1.22661
51	10.59	-1.63	-0.80747	-0.915365	18	-0.82253
52	10.59	-0.12	0.782787	-1.64485	5	-0.902787
53	8.69	-1.75	-0.589645	0.806421	79	-1.16035
54	10.99	-0.44	-0.0187543	-0.412463	34	-0.421246
55	9.39	0.86	0.89396	0.412463	66	-0.0339598
56	9.8	-0.31	0.366014	-0.841621	20	-0.676014
57	9.89	-0.58	0.669011	0.279319	61	-1.24901
58	9.79	-0.28	2.09261	-1.03643	15	-2.37261
59	10.49	-0.04	1.36113	0.524401	70	-1.40113
60	9.24	-0.6	0.972838	1.64485	95	-1.57284
61	9.99	-0.91	0.981065	0.49585	69	-1.89107
62	9.29	-0.18	0.00887416	0.738847	77	-0.188874
63	8.84	0.3	0.63259	0.772193	78	-0.33259
64	8.89	-1.07	0.904122	-0.100434	46	-1.97412
65	9.29	0.99	1.58576	-1.22653	11	-0.595758
66	8.94	0.64	0.333335	0.253347	60	0.306665
67	9.79	-0.25	0.431614	-0.279319	39	-0.681614
68	9.64	0.1	0.684559	0.841621	80	-0.584559
69	10.39	0.29	0.636588	-0.706303	24	-0.346588
70	10.44	-1.16	-0.738754	-1.40507	8	-0.421246
71	10.59	-1.37	-0.132188	0.331853	63	-1.23781
72	10.39	-2.31	-0.00925156	-1.40507	8	-2.30075
73	10.24	-1.39	0.739036	-0.877896	19	-2.12904
74	9.99	-1.77	0.298377	-0.331853	37	-2.06838
75	11.19	-2.55	-1.16007	-0.0752699	47	-1.38993
76	10.24	-0.77	0.227042	-1.34076	9	-0.997042
77	9.84	0.01	1.87867	0.305481	62	-1.86867
78	8.8	-1.08	0.240869	0.305481	62	-1.32087
79	10.59	-1.01	-0.669011	-1.08032	14	-0.340989
80	11.19	-1.76	0.374635	-0.643345	26	-2.13464
81	10.44	-2.4	-1.38896	0.100434	54	-1.01104
82	8.8	0.77	1.11099	0.582842	72	-0.340989
83	9.93	-1.33	-0.662385	-0.38532	35	-0.667615
84	10.34	-2.2	-0.311734	-1.64485	5	-1.88827
85	11.39	-1.43	0.527324	-1.64485	5	-1.95732
86	10.99	-1.3	0.93449	-0.524401	30	-2.23449
87	9.84	0.23	1.46781	-0.305481	38	-1.23781
88	9.29	-0.69	1.85432	-0.994458	16	-2.54432
89	9.74	-0.62	0.354644	-1.03643	15	-0.974644
90	10.04	-0.75	0.0725298	-1.12639	13	-0.82253
91	9.14	0.45	0.298249	-0.772193	22	0.151751
92	8.59	-0.22	0.456014	0.524401	70	-0.676014
93	9.79	-1.5	-0.992898	-1.17499	12	-0.507102
94	10.68	-0.09	0.566417	-0.467699	32	-0.656417
95	9.04	1.35	0.885621	0.0250689	51	0.464379
96	10.39	-0.87	0.714036	-1.47579	7	-1.58404
97	9.99	-0.11	-0.104037	-1.03643	15	-0.00596327
98	9.84	-0.71	0.696725	-0.877896	19	-1.40672
99	10.19	-1.37	-0.475612	-1.34076	9	-0.894388
100	9.44	-2.08	-0.191734	-0.772193	22	-1.88827
101	9.1	-1.46	0.270552	-0.201893	42	-1.73055
102	11.04	-1.13	0.113411	-0.524401	30	-1.24341
103	9.29	-0.83	-0.239842	-0.67449	25	-0.590158
104	10.29	-0.48	1.1591	-0.772193	22	-1.6391
105	9.69	-1.67	-0.770013	-1.08032	14	-0.899987
106	11.44	-3.15	-0.597282	-0.954165	17	-2.55272
107	10.84	-1.97	-1.06441	-0.806421	21	-0.905586
108	9.79	-0.18	-0.569722	-0.0752699	47	0.389722
109	9.24	0.27	1.41916	0.49585	69	-1.14916
110	10.29	-0.8	0.271699	-1.17499	12	-1.0717
111	11.04	-2.84	-0.785621	-1.64485	5	-2.05438
112	11.49	-1.64	0.414379	-0.331853	37	-2.05438
113	9.69	1.05	2.35687	-0.358459	36	-1.30687
114	9.94	0.31	-0.151579	-0.467699	32	0.461579
115	10.59	-0.67	-0.39527	-0.100434	46	-0.27473
116	9.29	-1.48	-1.06715	-0.994458	16	-0.412847
117	10.48	-0.73	-0.148241	-1.40507	8	-0.581759
118	11.39	-1.89	-0.660587	0.806421	79	-1.22941
119	10.84	-0.46	-0.440038	-1.64485	5	-0.0199616
120	9.24	0.9	1.88024	0.806421	79	-0.980244
121	9.99	-1.35	-0.112188	-1.40507	8	-1.23781
122	11.39	-0.92	0.317812	-1.55477	6	-1.23781
123	10.59	-1.83	-0.337419	-0.772193	22	-1.49258
124	10.39	-0.18	0.39336	-1.55477	6	-0.57336
125	10.19	-0.67	0.83098	-0.305481	38	-1.50098
126	8.99	0.03	0.442847	0.524401	70	-0.412847
127	11.23	-0.91	-0.239585	-1.03643	15	-0.670415
128	10.44	-0.73	-0.308754	-1.64485	5	-0.421246
129	10.54	-2.48	0.141776	-1.47579	7	-2.62178
130	9.99	-0.24	0.535869	-1.55477	6	-0.775869
131	10.79	-1.87	-0.867359	-0.915365	18	-1.00264
132	11.34	-2.66	-0.364851	-1.64485	5	-2.29515
133	9.89	-1.95	1.07026	-0.954165	17	-3.02026
134	10.44	-0.26	0.972213	-0.331853	37	-1.23221
135	12.44	-2.31	-0.347077	-0.125661	45	-1.96292
136	11.19	-2.23	-0.267077	-0.841621	20	-1.96292
137	9.39	1.02	1.10622	-0.772193	22	-0.0862201
138	9.39	-0.61	0.710869	-0.994458	16	-1.32087
139	10.69	-2.71	-0.641623	-1.22653	11	-2.06838
140	10.64	-1.69	0.0237538	-1.64485	5	-1.71375
141	9.73	-1.42	1.44815	0.806421	79	-2.86815
142	9.14	0.8	2.4307	0.331853	63	-1.6307
143	9.09	1.2	1.77336	-0.738847	23	-0.57336
144	8.89	-1.06	0.750809	1.03643	85	-1.81081
145	10.79	-3.27	-0.639825	-1.28155	10	-2.63017
146	10.19	-1.24	-0.157102	-0.806421	21	-1.0829
147	10.89	-1.65	0.246665	-1.08032	14	-1.89666
148	10.09	-1.38	0.754635	-1.55477	6	-2.13464
149	9.44	-1.88	-0.37902	-0.772193	22	-1.50098
150	10.73	-2.26	-1.01659	-0.439913	33	-1.24341
151	9.99	-0.41	0.758754	-1.47579	7	-1.16875
152	9.39	-0.87	0.132641	0.439913	67	-1.00264
153	10.08	-0.9	0.1661	-0.915365	18	-1.0661
154	10.89	0.01	0.356588	-1.40507	8	-0.346588
155	9.09	-1.31	1.15406	1.08032	86	-2.46406
156	11.08	-2.06	-0.908044	-0.877896	19	-1.15196
157	10.34	-1.39	0.0829833	-1.64485	5	-1.47298
158	10.39	-2.53	0.180432	-0.994458	16	-2.71043
159	9.29	-0.22	1.35004	-1.17499	12	-1.57004
160	9.19	0.81	2.05341	-1.08032	14	-1.24341
161	10.69	0.64	1.39627	0.279319	61	-0.756271
162	10.09	-0.78	1.09427	-1.03643	15	-1.87427
